# Supplementary material for: Is the Role of Ideologists Central in Terrorist Networks? A Social Network Analysis of Indonesian Terrorist Groups
Source: Front Psychol. 2020 Mar 3;11:333. doi: 10.3389/fpsyg.2020.00333 (PMC7063091; doi:10.3389/fpsyg.2020.00333)
Supplement: Supplementary file 2 [file Data_Sheet_2.CSV]

Source	Target	Type	Id	Label	Weight
Abdul Azis	Abdul Hadi	Directed	Abdul Azis		0.7
Abdul Azis	Abdullah Sunata	Directed	Abdul Azis		0.8
Abdul Azis	Ali Zein	Directed	Abdul Azis		0.8
Abdul Azis	Faturrahman	Directed	Abdul Azis		0.8
Abdul Azis	Hari Kuncoro	Directed	Abdul Azis		0.7
Abdul Azis	Imam Bukhori	Directed	Abdul Azis		0.8
Abdul Azis	Iwan Suka Abdullah	Directed	Abdul Azis		0.7
Abdul Azis	Jabir	Directed	Abdul Azis		0.7
Abdul Azis	Misno	Directed	Abdul Azis		0.7
Abdul Azis	Noordin	Directed	Abdul Azis		0.8
Abdul Azis	Said Sungkar	Directed	Abdul Azis		0.8
Abdul Azis	Usman	Directed	Abdul Azis		0.7
Abdul Hadi	Epul	Directed	Abdul Hadi		0.8
Abdul Hadi	Heri Golun	Directed	Abdul Hadi		0.8
Abdul Hadi	Jabir	Directed	Abdul Hadi		0.9
Abdul Hadi	Misno	Directed	Abdul Hadi		0.8
Abdul Hadi	Noordin	Directed	Abdul Hadi		1.0
Abdul Hadi	Rijal	Directed	Abdul Hadi		0.8
Abdul Hadi	Ubeid	Directed	Abdul Hadi		0.9
Abdullah Sunata	Ahmed Sayid Maulana	Directed	Abdullah Sunata		1.6
Abdullah Sunata	Akram	Directed	Abdullah Sunata		0.8
Abdullah Sunata	Dulmatin	Directed	Abdullah Sunata		1.6
Abdullah Sunata	Enceng Kurnia	Directed	Abdullah Sunata		1.6
Abdullah Sunata	Faiz	Directed	Abdullah Sunata		0.8
Abdullah Sunata	Hari Kuncoro	Directed	Abdullah Sunata		0.8
Abdullah Sunata	Joko Purwanto	Directed	Abdullah Sunata		0.7
Abdullah Sunata	Joko Sulistyo	Directed	Abdullah Sunata		0.8
Abdullah Sunata	Niko	Directed	Abdullah Sunata		0.8
Abdullah Sunata	Noordin	Directed	Abdullah Sunata		1.2
Abdullah Sunata	Patek	Directed	Abdullah Sunata		0.8
Abdullah Sunata	Sibghotullah	Directed	Abdullah Sunata		1.0
Abdullah Sunata	Sofyan	Directed	Abdullah Sunata		0.8
Abdullah Sunata	Usman	Directed	Abdullah Sunata		0.8
Abdullah Sunata	Yudi	Directed	Abdullah Sunata		0.8
Abrory	Cahya Fitriyanta	Directed	Abrory		0.8
Abrory	Deni Suramto	Directed	Abrory		0.7
Abrory	Dwi Widiarto	Directed	Abrory		0.8
Abrory	Jipo	Directed	Abrory		0.8
Abrory	Muadz	Directed	Abrory		0.7
Abrory	Noordin	Directed	Abrory		0.9
Abrory	Rizky Gunawan	Directed	Abrory		0.8
Abrory	Santoso	Directed	Abrory		0.8
Abrory	Ubaid	Directed	Abrory		0.9
Abrory	Urwah	Directed	Abrory		0.9
Abu Dujana	Adung	Directed	Abu Dujana		0.8
Abu Dujana	Deni Suramto	Directed	Abu Dujana		0.7
Abu Dujana	Fahim	Directed	Abu Dujana		0.8
Abu Dujana	Qotadah	Directed	Abu Dujana		0.7
Abu Dujana	Son Hadi	Directed	Abu Dujana		0.8
Abu Dujana	Ubeid	Directed	Abu Dujana		0.7
Abu Dujana	Urwah	Directed	Abu Dujana		0.7
Abu Fida	Chandra	Directed	Abu Fida		0.7
Abu Fida	Deni Suramto	Directed	Abu Fida		0.8
Abu Fida	Heri Sigu	Directed	Abu Fida		0.7
Abu Fida	Jabir	Directed	Abu Fida		0.7
Abu Fida	Noordin	Directed	Abu Fida		0.9
Abu Fida	Rois	Directed	Abu Fida		0.8
Abu Fida	Son Hadi	Directed	Abu Fida		0.8
Abu Fida	Ubeid	Directed	Abu Fida		0.8
Abu Fida	Umar	Directed	Abu Fida		0.7
Abu Fida	Urwah	Directed	Abu Fida		0.8
Abu Rimba	Abdullah Sunata	Directed	Abu Rimba		0.8
Abu Rimba	Ahmed Sayid Maulana	Directed	Abu Rimba		0.8
Abu Rimba	Ismet Hakiki	Directed	Abu Rimba		0.8
Abu Tholut	Aryanto Haluta	Directed	Abu Tholut		0.7
Abu Tholut	Dulmatin	Directed	Abu Tholut		0.8
Abu Tholut	Mustaqim	Directed	Abu Tholut		0.8
Abu Tholut	Santoso	Directed	Abu Tholut		0.8
Abu Tholut	Ubaid	Directed	Abu Tholut		0.8
Abu Tholut	Uqbah	Directed	Abu Tholut		0.8
Adam	Kang Jaja	Directed	Adam		0.8
Adung	Abu Dujana	Directed	Adung		0.8
Adung	Abu Fida	Directed	Adung		0.8
Adung	Chandra	Directed	Adung		0.7
Adung	Fahim	Directed	Adung		0.7
Adung	Hasan	Directed	Adung		0.7
Adung	Heri Sigu	Directed	Adung		0.7
Adung	Jabir	Directed	Adung		0.8
Adung	Noordin	Directed	Adung		0.9
Adung	Qotadah	Directed	Adung		0.8
Adung	Son Hadi	Directed	Adung		0.8
Agus Supriyanto	Imron Rosyidi	Directed	Agus Supriyanto		0.7
Agus Supriyanto	Santoso	Directed	Agus Supriyanto		0.8
Aip Hidayat	Anif Solchanudin	Directed	Aip Hidayat		0.8
Aip Hidayat	Misno	Directed	Aip Hidayat		0.8
Aip Hidayat	Noordin	Directed	Aip Hidayat		1.0
Aip Hidayat	Salik Firdaus	Directed	Aip Hidayat		0.8
Akram	Abdullah Sunata	Directed	Akram		0.8
Akram	Enceng Kurnia	Directed	Akram		0.8
Alex Gunawan	Hilman Djajakusumah	Directed	Alex Gunawan		0.7
Alex Gunawan	Rizky Gunawan	Directed	Alex Gunawan		0.7
Alex Gunawan	Sabar	Directed	Alex Gunawan		0.8
Ali	Dulmatin	Directed	Ali		1.0
Ali Miftah	Ridwan Farid	Directed	Ali Miftah		0.8
Ali Miftah	Santoso	Directed	Ali Miftah		0.8
Ali Zein	Abdul Azis	Directed	Ali Zein		0.8
Ali Zein	Faiz	Directed	Ali Zein		0.7
Ali Zein	Faturrahman	Directed	Ali Zein		0.8
Ali Zein	Imam Bukhori	Directed	Ali Zein		0.8
Ali Zein	Iwan Suka Abdullah	Directed	Ali Zein		0.7
Ali Zein	Joko Harun	Directed	Ali Zein		0.7
Ali Zein	Joni Ahmad Fauzan	Directed	Ali Zein		0.7
Ali Zein	Noordin	Directed	Ali Zein		0.9
Ali Zein	Said Sungkar	Directed	Ali Zein		0.7
Ali Zein	Subur Sugiarto	Directed	Ali Zein		0.8
Ali Zein	Ubeid	Directed	Ali Zein		0.8
Ali Zein	Usman	Directed	Ali Zein		0.8
Ali Zein	Zainal	Directed	Ali Zein		0.7
Amrozi	Idris	Directed	Amrozi		0.8
Amrozi	Imron	Directed	Amrozi		0.8
Amrozi	Mubarok	Directed	Amrozi		0.9
Amrozi	Muklas	Directed	Amrozi		1.0
Amrozi	Samudra	Directed	Amrozi		0.8
Andre	Abid	Directed	Andre		0.7
Andre	Abu Rimba	Directed	Andre		0.8
Andre	Abu Rincung	Directed	Andre		0.7
Andre	Agam Fitriadi	Directed	Andre		0.7
Andre	Alek	Directed	Andre		0.7
Andre	Azam	Directed	Andre		0.7
Andre	Azwani	Directed	Andre		0.7
Andre	Iwan Suka Abdullah	Directed	Andre		0.7
Andre	Muhsin	Directed	Andre		0.7
Andre	Nukman	Directed	Andre		0.7
Andre	Sibghotullah	Directed	Andre		0.8
Andre	Sofyan	Directed	Andre		0.8
Andre	Surya Achda	Directed	Andre		0.7
Andre	Taufik	Directed	Andre		0.7
Andre	Tengku Marzuki	Directed	Andre		0.7
Andre	Tengku Mukhtar Ibrahim	Directed	Andre		0.8
Andre	Tengku Muslim	Directed	Andre		0.8
Andre	Yudi	Directed	Andre		0.8
Anif Solchanudin	Aip Hidayat	Directed	Anif Solchanudin		0.8
Anif Solchanudin	Misno	Directed	Anif Solchanudin		0.8
Anif Solchanudin	Noordin	Directed	Anif Solchanudin		1.0
Anton	Chandra	Directed	Anton		0.8
Anton	Deni Suramto	Directed	Anton		0.8
Anton	Fahim	Directed	Anton		0.8
Anton	Hasan	Directed	Anton		0.8
Anton	Ismail	Directed	Anton		0.8
Anton	Jauhari	Directed	Anton		0.8
Anton	Son Hadi	Directed	Anton		0.8
Arif Pamungkas	Badri Hartono	Directed	Arif Pamungkas		0.9
Arif Pamungkas	Joko Parkit	Directed	Arif Pamungkas		0.7
Arif Pamungkas	Kamidi	Directed	Arif Pamungkas		0.7
Arif Pamungkas	Robot	Directed	Arif Pamungkas		0.7
Arif Pamungkas	Rudi Kurnia Putra	Directed	Arif Pamungkas		0.7
Arif Pamungkas	Triyanto	Directed	Arif Pamungkas		0.7
Arif Pamungkas	Wendy Febriangga	Directed	Arif Pamungkas		0.7
Arman	Cholily	Directed	Arman		0.9
Arman	Noordin	Directed	Arman		1.0
Arnasan	Idris	Directed	Arnasan		0.8
Arnasan	Imron	Directed	Arnasan		0.8
Arnasan	Samudra	Directed	Arnasan		1.0
Aryanto Haluta	Abu Tholut	Directed	Aryanto Haluta		0.9
Aryanto Haluta	Santoso	Directed	Aryanto Haluta		0.8
Asmar Latin Sani	Idris	Directed	Asmar Latin Sani		0.8
Asmar Latin Sani	Ismail	Directed	Asmar Latin Sani		0.8
Asmar Latin Sani	M. Rais	Directed	Asmar Latin Sani		0.8
Asmar Latin Sani	Noordin	Directed	Asmar Latin Sani		1.0
Asmar Latin Sani	Sardona Siliwangi	Directed	Asmar Latin Sani		0.8
Asmar Latin Sani	Tohir	Directed	Asmar Latin Sani		0.8
Asmar Latin Sani	Toni Togar	Directed	Asmar Latin Sani		0.8
Azahari	Abdul Azis	Directed	Azahari		0.7
Azahari	Abu Dujana	Directed	Azahari		0.6
Azahari	Abu Fida	Directed	Azahari		0.7
Azahari	Adung	Directed	Azahari		0.7
Azahari	Ali Zein	Directed	Azahari		0.7
Azahari	Anton	Directed	Azahari		0.7
Azahari	Asmar Latin Sani	Directed	Azahari		0.8
Azahari	Chandra	Directed	Azahari		0.7
Azahari	Cholily	Directed	Azahari		0.7
Azahari	Deni Suramto	Directed	Azahari		0.7
Azahari	Dulmatin	Directed	Azahari		1.5
Azahari	Fahim	Directed	Azahari		0.7
Azahari	Hasan	Directed	Azahari		0.7
Azahari	Heri Sigu	Directed	Azahari		0.7
Azahari	Idris	Directed	Azahari		1.4
Azahari	Imron	Directed	Azahari		0.7
Azahari	Ismail	Directed	Azahari		0.8
Azahari	Jabir	Directed	Azahari		0.7
Azahari	Jauhari	Directed	Azahari		0.7
Azahari	M. Rais	Directed	Azahari		0.9
Azahari	Muklas	Directed	Azahari		1.0
Azahari	Noordin	Directed	Azahari		1.0
Azahari	Patek	Directed	Azahari		0.7
Azahari	Pujata	Directed	Azahari		0.7
Azahari	Rochman	Directed	Azahari		0.7
Azahari	Samudra	Directed	Azahari		0.7
Azahari	Sardona Siliwangi	Directed	Azahari		0.7
Azahari	Son Hadi	Directed	Azahari		0.8
Azahari	Tedi	Directed	Azahari		0.9
Azahari	Tohir	Directed	Azahari		0.8
Azahari	Toni Togar	Directed	Azahari		0.8
Azahari	Umar	Directed	Azahari		0.7
Badri Hartono	Arif Pamungkas	Directed	Badri Hartono		0.7
Badri Hartono	Fajar Novianto	Directed	Badri Hartono		0.7
Badri Hartono	Joko Parkit	Directed	Badri Hartono		0.8
Badri Hartono	Kamidi	Directed	Badri Hartono		0.7
Badri Hartono	Noordin	Directed	Badri Hartono		1.0
Badri Hartono	Robot	Directed	Badri Hartono		0.7
Badri Hartono	Rudi Kurnia Putra	Directed	Badri Hartono		0.7
Badri Hartono	Santoso	Directed	Badri Hartono		0.8
Badri Hartono	Triyanto	Directed	Badri Hartono		0.7
Badri Hartono	Urwah	Directed	Badri Hartono		0.9
Badri Hartono	Wendy Febriangga	Directed	Badri Hartono		0.7
Chandra	Abu Fida	Directed	Chandra		0.8
Chandra	Adung	Directed	Chandra		0.7
Chandra	Anton	Directed	Chandra		0.8
Chandra	Deni Suramto	Directed	Chandra		0.8
Chandra	Fahim	Directed	Chandra		0.8
Chandra	Hasan	Directed	Chandra		0.8
Chandra	Heri Sigu	Directed	Chandra		0.7
Chandra	Ismail	Directed	Chandra		0.8
Chandra	Jabir	Directed	Chandra		0.7
Chandra	Jauhari	Directed	Chandra		0.8
Chandra	Noordin	Directed	Chandra		0.9
Chandra	Son Hadi	Directed	Chandra		0.8
Cholily	Noordin	Directed	Cholily		1.0
Cholily	Tedi	Directed	Cholily		0.9
Deni Sulaiman	Abu Barok	Directed	Deni Sulaiman		0.8
Deni Sulaiman	Dulmatin	Directed	Deni Sulaiman		1.0
Deni Sulaiman	Heru Riyanto	Directed	Deni Sulaiman		0.8
Deni Sulaiman	Yusuf Arifin	Directed	Deni Sulaiman		0.8
Deni Suramto	Abu Dujana	Directed	Deni Suramto		0.8
Deni Suramto	Adung	Directed	Deni Suramto		0.8
Deni Suramto	Anton	Directed	Deni Suramto		0.8
Deni Suramto	Chandra	Directed	Deni Suramto		0.8
Deni Suramto	Dwi Widiarto	Directed	Deni Suramto		0.8
Deni Suramto	Fahim	Directed	Deni Suramto		0.8
Deni Suramto	Hasan	Directed	Deni Suramto		0.8
Deni Suramto	Ismail	Directed	Deni Suramto		0.8
Deni Suramto	Jauhari	Directed	Deni Suramto		0.8
Deni Suramto	Pandu	Directed	Deni Suramto		0.8
Deni Suramto	Qotadah	Directed	Deni Suramto		0.8
Deni Suramto	Rois	Directed	Deni Suramto		0.8
Deni Suramto	Son Hadi	Directed	Deni Suramto		0.8
Deni Suramto	Ubaid	Directed	Deni Suramto		1.0
Deni Suramto	Ubeid	Directed	Deni Suramto		0.8
Deni Suramto	Urwah	Directed	Deni Suramto		1.8
Dulmatin	Abdullah Sunata	Directed	Dulmatin		1.6
Dulmatin	Abu Tholut	Directed	Dulmatin		0.8
Dulmatin	Ali	Directed	Dulmatin		1.0
Dulmatin	Azahari	Directed	Dulmatin		0.7
Dulmatin	Deni Sulaiman	Directed	Dulmatin		0.8
Dulmatin	Deni Suramto	Directed	Dulmatin		0.7
Dulmatin	Enal Ta'o	Directed	Dulmatin		1.0
Dulmatin	Faiz	Directed	Dulmatin		0.8
Dulmatin	Firin	Directed	Dulmatin		0.7
Dulmatin	Ghani	Directed	Dulmatin		0.8
Dulmatin	Hari Kuncoro	Directed	Dulmatin		0.8
Dulmatin	Hasan Nur	Directed	Dulmatin		1.0
Dulmatin	Idris	Directed	Dulmatin		0.8
Dulmatin	Imron	Directed	Dulmatin		0.8
Dulmatin	Joko Sulistyo	Directed	Dulmatin		0.7
Dulmatin	Kamal	Directed	Dulmatin		0.8
Dulmatin	Kang Jaja	Directed	Dulmatin		0.8
Dulmatin	Muklas	Directed	Dulmatin		1.0
Dulmatin	Mustaqim	Directed	Dulmatin		0.8
Dulmatin	Niko	Directed	Dulmatin		0.7
Dulmatin	Patek	Directed	Dulmatin		1.8
Dulmatin	Samudra	Directed	Dulmatin		0.8
Dulmatin	Sibghotullah	Directed	Dulmatin		0.8
Dulmatin	Sofyan	Directed	Dulmatin		0.8
Dulmatin	Tengku Mukhtar Ibrahim	Directed	Dulmatin		0.8
Dulmatin	Tengku Muslim	Directed	Dulmatin		0.7
Dulmatin	Ubaid	Directed	Dulmatin		0.8
Dulmatin	Ubeid	Directed	Dulmatin		0.8
Dulmatin	Urwah	Directed	Dulmatin		1.6
Dulmatin	Usman	Directed	Dulmatin		0.8
Dulmatin	Warsito	Directed	Dulmatin		0.7
Dulmatin	Yudi	Directed	Dulmatin		0.8
Dwi Widiarto	Deni Suramto	Directed	Dwi Widiarto		0.8
Enal Ta'o	Abrory	Directed	Enal Ta'o		0.8
Enal Ta'o	Dulmatin	Directed	Enal Ta'o		1.0
Enceng Kurnia	Abdullah Sunata	Directed	Enceng Kurnia		0.8
Enceng Kurnia	Akram	Directed	Enceng Kurnia		0.9
Enceng Kurnia	Patek	Directed	Enceng Kurnia		0.8
Fadlun	Imron	Directed	Fadlun		0.7
Fadlun	Irwanto	Directed	Fadlun		0.7
Fadlun	Santoso	Directed	Fadlun		0.8
Fadlun	Yasin	Directed	Fadlun		0.8
Fahim	Abu Dujana	Directed	Fahim		0.8
Fahim	Adung	Directed	Fahim		0.7
Fahim	Anton	Directed	Fahim		0.7
Fahim	Chandra	Directed	Fahim		0.7
Fahim	Deni Suramto	Directed	Fahim		0.7
Fahim	Hasan	Directed	Fahim		0.7
Fahim	Heri Sigu	Directed	Fahim		1.6
Fahim	Ismail	Directed	Fahim		0.7
Fahim	Jabir	Directed	Fahim		0.8
Fahim	Jauhari	Directed	Fahim		0.7
Fahim	Kang Jaja	Directed	Fahim		0.8
Fahim	Noordin	Directed	Fahim		0.9
Fahim	Qotadah	Directed	Fahim		0.7
Fahim	Son Hadi	Directed	Fahim		0.8
Fahim	Ubeid	Directed	Fahim		0.8
Fahim	Urwah	Directed	Fahim		0.8
Faiz	Abdullah Sunata	Directed	Faiz		0.8
Faiz	Akram	Directed	Faiz		0.9
Faiz	Ali Zein	Directed	Faiz		0.8
Faiz	Noordin	Directed	Faiz		0.9
Faiz	Usman	Directed	Faiz		0.8
Fajar Novianto	Arif Pamungkas	Directed	Fajar Novianto		0.7
Fajar Novianto	Badri Hartono	Directed	Fajar Novianto		0.9
Fajar Novianto	Joko Parkit	Directed	Fajar Novianto		0.7
Fajar Novianto	Kamidi	Directed	Fajar Novianto		0.7
Fajar Novianto	Robot	Directed	Fajar Novianto		0.7
Fajar Novianto	Rudi Kurnia Putra	Directed	Fajar Novianto		0.7
Fajar Novianto	Triyanto	Directed	Fajar Novianto		0.7
Fajar Novianto	Wendy Febriangga	Directed	Fajar Novianto		0.7
Feri	Idris	Directed	Feri		0.8
Feri	Imron	Directed	Feri		0.8
Feri	Samudra	Directed	Feri		1.0
Firin	Dulmatin	Directed	Firin		1.0
Ghani	Dulmatin	Directed	Ghani		0.7
Ghani	Idris	Directed	Ghani		0.8
Ghani	Imron	Directed	Ghani		0.8
Ghani	Muklas	Directed	Ghani		0.7
Ghani	Patek	Directed	Ghani		0.7
Ghani	Samudra	Directed	Ghani		0.7
Halawi Makmun	Omar Abdurrahman	Directed	Halawi Makmun		1.0
Halawi Makmun	Ubaid	Directed	Halawi Makmun		0.8
Halawi Makmun	Yudi	Directed	Halawi Makmun		0.8
Hari Kuncoro	Abdullah Sunata	Directed	Hari Kuncoro		0.8
Hari Kuncoro	Cahya Fitriyanta	Directed	Hari Kuncoro		0.8
Hari Kuncoro	Dulmatin	Directed	Hari Kuncoro		1.8
Hari Kuncoro	Iqbal Huzaini	Directed	Hari Kuncoro		0.7
Hari Kuncoro	Uqbah	Directed	Hari Kuncoro		0.8
Hari Kuncoro	Usman	Directed	Hari Kuncoro		0.7
Hasan	Abu Fida	Directed	Hasan		0.8
Hasan	Adung	Directed	Hasan		0.8
Hasan	Anton	Directed	Hasan		0.8
Hasan	Chandra	Directed	Hasan		0.8
Hasan	Deni Suramto	Directed	Hasan		0.8
Hasan	Fahim	Directed	Hasan		0.8
Hasan	Ismail	Directed	Hasan		0.8
Hasan	Jauhari	Directed	Hasan		0.8
Hasan	Noordin	Directed	Hasan		0.9
Hasan	Son Hadi	Directed	Hasan		0.8
Hasan Nur	Dulmatin	Directed	Hasan Nur		1.0
Heri Golun	Abdul Hadi	Directed	Heri Golun		0.8
Heri Golun	Epul	Directed	Heri Golun		0.8
Heri Golun	Noordin	Directed	Heri Golun		1.0
Heri Golun	Rijal	Directed	Heri Golun		0.8
Heri Golun	Rois	Directed	Heri Golun		0.8
Heri Golun	Saptono	Directed	Heri Golun		0.8
Heri Golun	Ubeid	Directed	Heri Golun		1.0
Heri Golun	Umar	Directed	Heri Golun		0.8
Heri Golun	Urwah	Directed	Heri Golun		1.0
Heri Sigu	Abu Fida	Directed	Heri Sigu		0.8
Heri Sigu	Adung	Directed	Heri Sigu		0.7
Heri Sigu	Deni Suramto	Directed	Heri Sigu		0.8
Heri Sigu	Fahim	Directed	Heri Sigu		0.9
Heri Sigu	Hasan	Directed	Heri Sigu		0.7
Heri Sigu	Jabir	Directed	Heri Sigu		0.8
Heri Sigu	Noordin	Directed	Heri Sigu		1.0
Heri Sigu	Qotadah	Directed	Heri Sigu		1.5
Heri Sigu	Son Hadi	Directed	Heri Sigu		0.8
Heri Sigu	Ubeid	Directed	Heri Sigu		0.8
Heri Sigu	Umar	Directed	Heri Sigu		0.7
Heri Sigu	Urwah	Directed	Heri Sigu		0.8
Hidayat	Junaedi	Directed	Hidayat		0.8
Hidayat	Octavia	Directed	Hidayat		0.9
Hidayat	Rauf	Directed	Hidayat		0.8
Hidayat	Samudra	Directed	Hidayat		1.0
Hilman Djajakusumah	Alex Gunawan	Directed	Hilman Djajakusumah		0.7
Hilman Djajakusumah	Sabar	Directed	Hilman Djajakusumah		0.7
Idris	Amrozi	Directed	Idris		0.7
Idris	Arnasan	Directed	Idris		0.6
Idris	Asmar Latin Sani	Directed	Idris		0.7
Idris	Azahari	Directed	Idris		0.8
Idris	Dulmatin	Directed	Idris		0.8
Idris	Feri	Directed	Idris		0.6
Idris	Ghani	Directed	Idris		0.8
Idris	Ismail	Directed	Idris		0.8
Idris	M. Rais	Directed	Idris		0.8
Idris	Mubarok	Directed	Idris		0.8
Idris	Muklas	Directed	Idris		1.0
Idris	Noordin	Directed	Idris		0.8
Idris	Patek	Directed	Idris		0.7
Idris	Samudra	Directed	Idris		0.8
Idris	Sardona Siliwangi	Directed	Idris		0.7
Idris	Tohir	Directed	Idris		0.7
Idris	Toni Togar	Directed	Idris		0.8
Imron	Amrozi	Directed	Imron		0.7
Imron	Arnasan	Directed	Imron		0.6
Imron	Azahari	Directed	Imron		0.7
Imron	Dulmatin	Directed	Imron		0.8
Imron	Feri	Directed	Imron		0.6
Imron	Ghani	Directed	Imron		0.7
Imron	Idris	Directed	Imron		0.9
Imron	Mubarok	Directed	Imron		0.9
Imron	Muklas	Directed	Imron		1.0
Imron	Patek	Directed	Imron		0.7
Imron	Samudra	Directed	Imron		0.7
Imron Rosyidi	Agus Supriyanto	Directed	Imron Rosyidi		0.7
Imron Rosyidi	Fadlun	Directed	Imron Rosyidi		0.7
Imron Rosyidi	Irwanto	Directed	Imron Rosyidi		0.7
Imron Rosyidi	Santoso	Directed	Imron Rosyidi		1.6
Imron Rosyidi	Yasin	Directed	Imron Rosyidi		0.7
Ismail	Abu Dujana	Directed	Ismail		0.7
Ismail	Anton	Directed	Ismail		0.7
Ismail	Asmar Latin Sani	Directed	Ismail		0.8
Ismail	Chandra	Directed	Ismail		0.8
Ismail	Deni Suramto	Directed	Ismail		0.8
Ismail	Fahim	Directed	Ismail		0.7
Ismail	Hasan	Directed	Ismail		0.8
Ismail	Idris	Directed	Ismail		0.8
Ismail	Jauhari	Directed	Ismail		0.8
Ismail	M. Rais	Directed	Ismail		0.8
Ismail	Noordin	Directed	Ismail		1.0
Ismail	Sardona Siliwangi	Directed	Ismail		0.8
Ismail	Son Hadi	Directed	Ismail		0.7
Ismail	Tohir	Directed	Ismail		0.8
Ismail	Toni Togar	Directed	Ismail		0.8
Jabir	Abdul Hadi	Directed	Jabir		0.9
Jabir	Abu Fida	Directed	Jabir		0.8
Jabir	Deni Suramto	Directed	Jabir		0.8
Jabir	Fahim	Directed	Jabir		0.9
Jabir	Heri Sigu	Directed	Jabir		0.8
Jabir	Noordin	Directed	Jabir		1.0
Jabir	Salik Firdaus	Directed	Jabir		0.8
Jabir	Son Hadi	Directed	Jabir		0.8
Jabir	Ubeid	Directed	Jabir		0.9
Jabir	Umar	Directed	Jabir		0.8
Jabir	Urwah	Directed	Jabir		0.9
Jaja Miharja	Alex Gunawan	Directed	Jaja Miharja		0.7
Jaja Miharja	Sabar	Directed	Jaja Miharja		0.7
Jauhari	Anton	Directed	Jauhari		0.8
Jauhari	Chandra	Directed	Jauhari		0.8
Jauhari	Deni Suramto	Directed	Jauhari		0.8
Jauhari	Fahim	Directed	Jauhari		0.8
Jauhari	Hasan	Directed	Jauhari		0.8
Jauhari	Ismail	Directed	Jauhari		0.8
Jauhari	Jauhari	Directed	463		0.8
Jauhari	Son Hadi	Directed	Jauhari		0.8
Jipo	Abrory	Directed	Jipo		0.8
Jipo	Cahya Fitriyanta	Directed	Jipo		0.8
Jipo	Muadz	Directed	Jipo		0.7
Jipo	Rizky Gunawan	Directed	Jipo		0.8
Jipo	Santoso	Directed	Jipo		0.8
Jipo	Uqbah	Directed	Jipo		0.8
Joko Harun	Abdullah Sunata	Directed	Joko Harun		0.8
Joko Harun	Ali Zein	Directed	Joko Harun		0.8
Joko Harun	Joni Ahmad Fauzan	Directed	Joko Harun		0.8
Joko Harun	Noordin	Directed	Joko Harun		0.9
Joko Harun	Usman	Directed	Joko Harun		0.8
Joko Parkit	Badri Hartono	Directed	Joko Parkit		0.9
Joko Parkit	Kamidi	Directed	Joko Parkit		0.7
Joko Parkit	Robot	Directed	Joko Parkit		0.7
Joko Parkit	Rudi Kurnia Putra	Directed	Joko Parkit		0.7
Joko Parkit	Triyanto	Directed	Joko Parkit		0.7
Joko Parkit	Wendy Febriangga	Directed	Joko Parkit		0.7
Joko Purwanto	Abdullah Sunata	Directed	Joko Purwanto		0.8
Joko Purwanto	Santoso	Directed	Joko Purwanto		0.8
Joko Sulistyo	Dulmatin	Directed	Joko Sulistyo		1.0
Joni Ahmad Fauzan	Ali Zein	Directed	Joni Ahmad Fauzan		0.8
Joni Ahmad Fauzan	Joko Harun	Directed	Joni Ahmad Fauzan		0.8
Joni Ahmad Fauzan	Noordin	Directed	Joni Ahmad Fauzan		0.9
Junaedi	Hidayat	Directed	Junaedi		0.8
Junaedi	Octavia	Directed	Junaedi		0.9
Junaedi	Rauf	Directed	Junaedi		0.8
Junaedi	Samudra	Directed	Junaedi		1.0
Kamal	Andre	Directed	Kamal		0.8
Kamal	Dulmatin	Directed	Kamal		0.9
Kamal	Omar Abdurrahman	Directed	Kamal		1.0
Kamal	Uqbah	Directed	Kamal		0.8
Kamidi	Arif Pamungkas	Directed	Kamidi		0.7
Kamidi	Badri Hartono	Directed	Kamidi		0.9
Kamidi	Fajar Novianto	Directed	Kamidi		0.7
Kamidi	Joko Parkit	Directed	Kamidi		0.7
Kamidi	Robot	Directed	Kamidi		0.7
Kamidi	Rudi Kurnia Putra	Directed	Kamidi		0.7
Kamidi	Triyanto	Directed	Kamidi		0.7
Kamidi	Wendy Febriangga	Directed	Kamidi		0.7
Kang Jaja	Abdul Hadi	Directed	Kang Jaja		0.7
Kang Jaja	Abu Abi	Directed	Kang Jaja		0.8
Kang Jaja	Abu Fida	Directed	Kang Jaja		0.8
Kang Jaja	Adam	Directed	Kang Jaja		0.8
Kang Jaja	Ahmed Sayid Maulana	Directed	Kang Jaja		0.8
Kang Jaja	Dulmatin	Directed	Kang Jaja		0.8
Kang Jaja	Enceng Kurnia	Directed	Kang Jaja		0.8
Kang Jaja	Fahim	Directed	Kang Jaja		0.8
Kang Jaja	Heri Sigu	Directed	Kang Jaja		0.7
Kang Jaja	Ibnu Sina	Directed	Kang Jaja		0.8
Kang Jaja	Ismet Hakiki	Directed	Kang Jaja		0.8
Kang Jaja	Jabir	Directed	Kang Jaja		0.7
Kang Jaja	Rauf	Directed	Kang Jaja		0.8
Kang Jaja	Rois	Directed	Kang Jaja		0.8
Kang Jaja	Saptono	Directed	Kang Jaja		1.7
Kang Jaja	Son Hadi	Directed	Kang Jaja		0.8
Kang Jaja	Ubaid	Directed	Kang Jaja		1.0
Kang Jaja	Ubeid	Directed	Kang Jaja		0.8
Kang Jaja	Urwah	Directed	Kang Jaja		1.8
Kang Jaja	Yudi	Directed	Kang Jaja		0.8
Kang Jaja	Zakky Rahmatullah	Directed	Kang Jaja		0.8
Latif	Santoso	Directed	Latif		0.8
Latif	Yasin	Directed	Latif		0.8
M. Rais	Asmar Latin Sani	Directed	M. Rais		0.7
M. Rais	Idris	Directed	M. Rais		0.8
M. Rais	Ismail	Directed	M. Rais		0.8
M. Rais	Noordin	Directed	M. Rais		1.0
M. Rais	Sardona Siliwangi	Directed	M. Rais		0.7
M. Rais	Tohir	Directed	M. Rais		0.7
M. Rais	Toni Togar	Directed	M. Rais		0.8
Maskur	Dulmatin	Directed	Maskur		0.7
Maskur	Imron	Directed	Maskur		0.7
Maskur	Samudra	Directed	Maskur		0.9
Muadz	Abrory	Directed	Muadz		0.8
Muadz	Cahya Fitriyanta	Directed	Muadz		0.8
Muadz	Jipo	Directed	Muadz		0.8
Muadz	Rizky Gunawan	Directed	Muadz		0.8
Muadz	Santoso	Directed	Muadz		0.8
Mu'arifin	Abdullah Sunata	Directed	Mu'arifin		0.8
Mu'arifin	Imron Rosyidi	Directed	Mu'arifin		0.8
Mubarok	Amrozi	Directed	Mubarok		0.8
Mubarok	Imron	Directed	Mubarok		0.8
Mubarok	Muklas	Directed	Mubarok		1.0
Muklas	Amrozi	Directed	Muklas		0.9
Muklas	Azahari	Directed	Muklas		0.9
Muklas	Dulmatin	Directed	Muklas		0.8
Muklas	Ghani	Directed	Muklas		0.8
Muklas	Idris	Directed	Muklas		0.8
Muklas	Imron	Directed	Muklas		0.9
Muklas	Mubarok	Directed	Muklas		0.8
Muklas	Patek	Directed	Muklas		0.7
Muklas	Samudra	Directed	Muklas		0.9
Mustaqim	Abu Tholut	Directed	Mustaqim		0.8
Mustaqim	Dulmatin	Directed	Mustaqim		0.8
Mustaqim	Ubaid	Directed	Mustaqim		0.8
Mustaqim	Urwah	Directed	Mustaqim		0.8
Niko	Dulmatin	Directed	Niko		1.0
Noordin	Abdul Azis	Directed	Noordin		0.7
Noordin	Abdul Hadi	Directed	Noordin		0.9
Noordin	Abdullah Sunata	Directed	Noordin		1.2
Noordin	Abrory	Directed	Noordin		0.7
Noordin	Abu Dujana	Directed	Noordin		0.6
Noordin	Abu Fida	Directed	Noordin		0.8
Noordin	Ali Zein	Directed	Noordin		0.7
Noordin	Anton	Directed	Noordin		0.7
Noordin	Arman	Directed	Noordin		0.8
Noordin	Asmar Latin Sani	Directed	Noordin		0.7
Noordin	Chandra	Directed	Noordin		0.7
Noordin	Cholily	Directed	Noordin		0.7
Noordin	Deni Suramto	Directed	Noordin		0.7
Noordin	Fahim	Directed	Noordin		0.8
Noordin	Faiz	Directed	Noordin		0.7
Noordin	Hari Kuncoro	Directed	Noordin		0.7
Noordin	Hasan	Directed	Noordin		0.7
Noordin	Heri Golun	Directed	Noordin		0.8
Noordin	Heri Sigu	Directed	Noordin		0.8
Noordin	Idris	Directed	Noordin		0.7
Noordin	Ismail	Directed	Noordin		0.7
Noordin	Jabir	Directed	Noordin		0.9
Noordin	Jauhari	Directed	Noordin		0.7
Noordin	M. Rais	Directed	Noordin		1.0
Noordin	Qotadah	Directed	Noordin		0.7
Noordin	Rois	Directed	Noordin		0.7
Noordin	Sardona Siliwangi	Directed	Noordin		0.8
Noordin	Son Hadi	Directed	Noordin		0.9
Noordin	Subur Sugiarto	Directed	Noordin		0.8
Noordin	Tedi	Directed	Noordin		0.8
Noordin	Tohir	Directed	Noordin		0.9
Noordin	Toni Togar	Directed	Noordin		0.8
Noordin	Ubaid	Directed	Noordin		0.9
Noordin	Ubeid	Directed	Noordin		0.9
Noordin	Umar	Directed	Noordin		0.7
Noordin	Uqbah	Directed	Noordin		0.8
Noordin	Urwah	Directed	Noordin		1.8
Octavia	Hidayat	Directed	Octavia		0.8
Octavia	Junaedi	Directed	Octavia		0.8
Octavia	Rauf	Directed	Octavia		0.8
Octavia	Samudra	Directed	Octavia		1.0
Patek	Abdullah Sunata	Directed	Patek		0.7
Patek	Azahari	Directed	Patek		0.7
Patek	Dulmatin	Directed	Patek		1.8
Patek	Faiz	Directed	Patek		0.7
Patek	Ghani	Directed	Patek		0.7
Patek	Idris	Directed	Patek		0.7
Patek	Imron	Directed	Patek		0.7
Patek	Muklas	Directed	Patek		1.0
Patek	Samudra	Directed	Patek		0.7
Pujata	Rochman	Directed	Pujata		0.8
Pujata	Rois	Directed	Pujata		0.8
Pujata	Rosihin Nur	Directed	Pujata		0.8
Qotadah	Abu Dujana	Directed	Qotadah		0.7
Qotadah	Adung	Directed	Qotadah		0.8
Qotadah	Fahim	Directed	Qotadah		0.8
Qotadah	Heri Sigu	Directed	Qotadah		0.7
Rauf	Hidayat	Directed	Rauf		0.8
Rauf	Junaedi	Directed	Rauf		0.8
Rauf	Octavia	Directed	Rauf		0.9
Rauf	Samudra	Directed	Rauf		1.0
Ridwan Farid	Ali Miftah	Directed	Ridwan Farid		0.8
Rizky Gunawan	Abrory	Directed	Rizky Gunawan		0.7
Rizky Gunawan	Alex Gunawan	Directed	Rizky Gunawan		0.7
Rizky Gunawan	Cahya Fitriyanta	Directed	Rizky Gunawan		0.8
Rizky Gunawan	Jipo	Directed	Rizky Gunawan		0.7
Rizky Gunawan	Muadz	Directed	Rizky Gunawan		0.7
Rizky Gunawan	Sabar	Directed	Rizky Gunawan		1.0
Rizky Gunawan	Santoso	Directed	Rizky Gunawan		0.8
Robot	Arif Pamungkas	Directed	Robot		0.7
Robot	Badri Hartono	Directed	Robot		0.9
Robot	Fajar Novianto	Directed	Robot		0.7
Robot	Joko Parkit	Directed	Robot		0.7
Robot	Rudi Kurnia Putra	Directed	Robot		0.7
Robot	Triyanto	Directed	Robot		0.7
Robot	Wendy Febriangga	Directed	Robot		0.7
Rochman	Pujata	Directed	Rochman		0.8
Rochman	Rois	Directed	Rochman		0.8
Rois	Abdul Azis	Directed	Rois		0.7
Rois	Ali Zein	Directed	Rois		0.7
Rois	Deni Suramto	Directed	Rois		0.7
Rois	Dulmatin	Directed	Rois		0.8
Rois	Hari Kuncoro	Directed	Rois		0.7
Rois	Heri Golun	Directed	Rois		0.8
Rois	Irun Hidayat	Directed	Rois		0.7
Rois	Kang Jaja	Directed	Rois		0.8
Rois	Patek	Directed	Rois		0.8
Rois	Pujata	Directed	Rois		0.8
Rois	Rochman	Directed	Rois		0.7
Rois	Saptono	Directed	Rois		0.8
Rois	Ubeid	Directed	Rois		0.8
Rois	Umar	Directed	Rois		0.7
Rois	Urwah	Directed	Rois		0.8
Rosihin Nur	Engkos Kosasi	Directed	Rosihin Nur		0.8
Rosihin Nur	Heri Hafidin	Directed	Rosihin Nur		0.8
Rosihin Nur	Irun Hidayat	Directed	Rosihin Nur		0.7
Rosihin Nur	Iwan Suka Abdullah	Directed	Rosihin Nur		0.7
Rosihin Nur	Kang Jaja	Directed	Rosihin Nur		0.8
Rosihin Nur	Mochtar	Directed	Rosihin Nur		0.8
Rosihin Nur	Pujata	Directed	Rosihin Nur		0.8
Rosihin Nur	Rochman	Directed	Rosihin Nur		0.8
Rosihin Nur	Rois	Directed	Rosihin Nur		0.8
Rosihin Nur	Samudra	Directed	Rosihin Nur		0.8
Rosihin Nur	Saptono	Directed	Rosihin Nur		0.8
Rudi Kurnia Putra	Arif Pamungkas	Directed	Rudi Kurnia Putra		0.7
Rudi Kurnia Putra	Badri Hartono	Directed	Rudi Kurnia Putra		0.9
Rudi Kurnia Putra	Fajar Novianto	Directed	Rudi Kurnia Putra		0.7
Rudi Kurnia Putra	Joko Parkit	Directed	Rudi Kurnia Putra		0.7
Rudi Kurnia Putra	Kamidi	Directed	Rudi Kurnia Putra		0.7
Rudi Kurnia Putra	Robot	Directed	Rudi Kurnia Putra		0.7
Rudi Kurnia Putra	Rudi Kurnia Putra	Directed	681		0.7
Rudi Kurnia Putra	Triyanto	Directed	Rudi Kurnia Putra		0.7
Rudi Kurnia Putra	Wendy Febriangga	Directed	Rudi Kurnia Putra		0.7
Sabar	Alex Gunawan	Directed	Sabar		0.8
Sabar	Hilman Djajakusumah	Directed	Sabar		0.7
Sabar	Jaja Miharja	Directed	Sabar		0.8
Sabar	Rizky Gunawan	Directed	Sabar		0.9
Sabar	Santoso	Directed	Sabar		0.8
Sabar	Taufik Hidayat	Directed	Sabar		0.7
Said Sungkar	Ali Zein	Directed	Said Sungkar		0.8
Salik Firdaus	Aip Hidayat	Directed	Salik Firdaus		0.8
Salik Firdaus	Anif Solchanudin	Directed	Salik Firdaus		0.8
Salik Firdaus	Jabir	Directed	Salik Firdaus		0.8
Salik Firdaus	Misno	Directed	Salik Firdaus		0.8
Samudra	Amrozi	Directed	Samudra		0.7
Samudra	Arnasan	Directed	Samudra		0.9
Samudra	Azahari	Directed	Samudra		0.7
Samudra	Dulmatin	Directed	Samudra		0.8
Samudra	Feri	Directed	Samudra		0.9
Samudra	Ghani	Directed	Samudra		0.7
Samudra	Hidayat	Directed	Samudra		0.8
Samudra	Idris	Directed	Samudra		0.7
Samudra	Imron	Directed	Samudra		0.7
Samudra	Junaedi	Directed	Samudra		0.8
Samudra	Mubarok	Directed	Samudra		0.7
Samudra	Muklas	Directed	Samudra		1.0
Samudra	Octavia	Directed	Samudra		0.8
Samudra	Patek	Directed	Samudra		0.7
Samudra	Rauf	Directed	Samudra		0.8
Santoso	Abrory	Directed	Santoso		0.8
Santoso	Abu Tholut	Directed	Santoso		0.9
Santoso	Agus Supriyanto	Directed	Santoso		0.7
Santoso	Aryanto Haluta	Directed	Santoso		0.7
Santoso	Badri Hartono	Directed	Santoso		0.8
Santoso	Cahya Fitriyanta	Directed	Santoso		0.7
Santoso	Fadlun	Directed	Santoso		0.7
Santoso	Imron Rosyidi	Directed	Santoso		0.7
Santoso	Irwanto	Directed	Santoso		0.7
Santoso	Jipo	Directed	Santoso		0.8
Santoso	Joko Purwanto	Directed	Santoso		0.7
Santoso	Latif	Directed	Santoso		0.7
Santoso	Muadz	Directed	Santoso		0.7
Santoso	Mu'arifin	Directed	Santoso		0.7
Santoso	Rizky Gunawan	Directed	Santoso		0.8
Santoso	Sabar	Directed	Santoso		0.8
Santoso	Sibghotullah	Directed	Santoso		0.8
Santoso	Uqbah	Directed	Santoso		0.8
Santoso	Wendy Febriangga	Directed	Santoso		0.7
Santoso	Yasin	Directed	Santoso		0.8
Saptono	Rosihin Nur	Directed	Saptono		0.8
Saptono	Ubeid	Directed	Saptono		0.8
Saptono	Umar	Directed	Saptono		0.8
Saptono	Urwah	Directed	Saptono		0.8
Sardona Siliwangi	Asmar Latin Sani	Directed	Sardona Siliwangi		0.7
Sardona Siliwangi	Idris	Directed	Sardona Siliwangi		0.7
Sardona Siliwangi	Ismail	Directed	Sardona Siliwangi		0.7
Sardona Siliwangi	M. Rais	Directed	Sardona Siliwangi		0.8
Sardona Siliwangi	Noordin	Directed	Sardona Siliwangi		0.9
Sardona Siliwangi	Tohir	Directed	Sardona Siliwangi		0.7
Sardona Siliwangi	Toni Togar	Directed	Sardona Siliwangi		0.8
Sawat	Amrozi	Directed	Sawat		0.7
Sawat	Dulmatin	Directed	Sawat		0.8
Sawat	Ghani	Directed	Sawat		0.8
Sawat	Idris	Directed	Sawat		0.8
Sawat	Imron	Directed	Sawat		0.8
Sawat	Patek	Directed	Sawat		0.8
Sibghotullah	Andre	Directed	Sibghotullah		0.7
Sibghotullah	Bayu Seno	Directed	Sibghotullah		0.7
Sibghotullah	Dulmatin	Directed	Sibghotullah		0.8
Sibghotullah	Santoso	Directed	Sibghotullah		0.8
Sibghotullah	Ubaid	Directed	Sibghotullah		0.8
Sibghotullah	Urwah	Directed	Sibghotullah		0.8
Sibghotullah	Yudi	Directed	Sibghotullah		0.7
Sibghotullah	Yusuf Arifin	Directed	Sibghotullah		0.7
Sofyan	Abdul Razak	Directed	Sofyan		0.8
Sofyan	Abdullah Sunata	Directed	Sofyan		0.8
Sofyan	Aman Abdurrahman	Directed	Sofyan		1.0
Sofyan	Andre	Directed	Sofyan		0.8
Sofyan	Dulmatin	Directed	Sofyan		1.0
Sofyan	Trisno	Directed	Sofyan		0.8
Sofyan	Ubaid	Directed	Sofyan		0.8
Sofyan	Urwah	Directed	Sofyan		0.8
Sofyan	Yudi	Directed	Sofyan		1.0
Son Hadi	Abu Fida	Directed	Son Hadi		0.8
Son Hadi	Adung	Directed	Son Hadi		0.7
Son Hadi	Anton	Directed	Son Hadi		0.7
Son Hadi	Chandra	Directed	Son Hadi		0.7
Son Hadi	Deni Suramto	Directed	Son Hadi		0.7
Son Hadi	Fahim	Directed	Son Hadi		0.8
Son Hadi	Hasan	Directed	Son Hadi		0.7
Son Hadi	Heri Sigu	Directed	Son Hadi		0.8
Son Hadi	Ismail	Directed	Son Hadi		0.7
Son Hadi	Jabir	Directed	Son Hadi		0.7
Son Hadi	Jauhari	Directed	Son Hadi		0.7
Son Hadi	Noordin	Directed	Son Hadi		0.8
Son Hadi	Ubeid	Directed	Son Hadi		0.8
Son Hadi	Umar	Directed	Son Hadi		0.7
Son Hadi	Urwah	Directed	Son Hadi		0.8
Subur Sugiarto	Ali Zein	Directed	Subur Sugiarto		0.8
Subur Sugiarto	Noordin	Directed	Subur Sugiarto		1.0
Subur Sugiarto	Ubeid	Directed	Subur Sugiarto		0.8
Taufik Hidayat	Alex Gunawan	Directed	Taufik Hidayat		0.7
Taufik Hidayat	Rizky Gunawan	Directed	Taufik Hidayat		0.7
Taufik Hidayat	Sabar	Directed	Taufik Hidayat		0.7
Tedi	Cholily	Directed	Tedi		0.9
Tedi	Noordin	Directed	Tedi		1.0
Tengku Mukhtar Ibrahim	Andre	Directed	Tengku Mukhtar Ibrahim		0.8
Tengku Mukhtar Ibrahim	Dulmatin	Directed	Tengku Mukhtar Ibrahim		0.7
Tengku Mukhtar Ibrahim	Tengku Muslim	Directed	Tengku Mukhtar Ibrahim		1.0
Tengku Mukhtar Ibrahim	Yudi	Directed	Tengku Mukhtar Ibrahim		0.8
Tengku Muslim	Abdullah Sunata	Directed	Tengku Muslim		0.5
Tengku Muslim	Ahmed Sayid Maulana	Directed	Tengku Muslim		0.5
Tengku Muslim	Dulmatin	Directed	Tengku Muslim		0.5
Tengku Muslim	Sofyan	Directed	Tengku Muslim		0.5
Tengku Muslim	Tengku Mukhtar Ibrahim	Directed	Tengku Muslim		0.7
Tengku Muslim	Yudi	Directed	Tengku Muslim		0.5
Tohir	Asmar Latin Sani	Directed	Tohir		0.7
Tohir	Idris	Directed	Tohir		0.7
Tohir	Ismail	Directed	Tohir		0.7
Tohir	M. Rais	Directed	Tohir		0.8
Tohir	Noordin	Directed	Tohir		1.0
Tohir	Sardona Siliwangi	Directed	Tohir		0.7
Tohir	Toni Togar	Directed	Tohir		0.8
Toni Togar	Asmar Latin Sani	Directed	Toni Togar		0.7
Toni Togar	Idris	Directed	Toni Togar		0.8
Toni Togar	Ismail	Directed	Toni Togar		0.8
Toni Togar	M. Rais	Directed	Toni Togar		0.8
Toni Togar	Noordin	Directed	Toni Togar		0.8
Toni Togar	Sardona Siliwangi	Directed	Toni Togar		0.7
Toni Togar	Tohir	Directed	Toni Togar		0.7
Triyanto	Arif Pamungkas	Directed	Triyanto		0.7
Triyanto	Badri Hartono	Directed	Triyanto		0.9
Triyanto	Fajar Novianto	Directed	Triyanto		0.7
Triyanto	Joko Parkit	Directed	Triyanto		0.7
Triyanto	Robot	Directed	Triyanto		0.7
Triyanto	Rudi Kurnia Putra	Directed	Triyanto		0.7
Triyanto	Wendy Febriangga	Directed	Triyanto		0.7
Ubaid	Abu Tholut	Directed	Ubaid		0.8
Ubaid	Bayu Seno	Directed	Ubaid		0.8
Ubaid	Deni Suramto	Directed	Ubaid		0.8
Ubaid	Dulmatin	Directed	Ubaid		1.0
Ubaid	Kang Jaja	Directed	Ubaid		1.0
Ubaid	Mustaqim	Directed	Ubaid		0.8
Ubaid	Noordin	Directed	Ubaid		1.0
Ubaid	Sibghotullah	Directed	Ubaid		1.0
Ubaid	Uqbah	Directed	Ubaid		0.8
Ubaid	Urwah	Directed	Ubaid		1.0
Ubeid	Abdul Hadi	Directed	Ubeid		0.8
Ubeid	Abdullah Sunata	Directed	Ubeid		0.8
Ubeid	Abu Dujana	Directed	Ubeid		0.8
Ubeid	Abu Fida	Directed	Ubeid		0.8
Ubeid	Ali Zein	Directed	Ubeid		0.7
Ubeid	Deni Suramto	Directed	Ubeid		0.8
Ubeid	Epul	Directed	Ubeid		0.7
Ubeid	Fahim	Directed	Ubeid		0.9
Ubeid	Heri Golun	Directed	Ubeid		0.8
Ubeid	Heri Sigu	Directed	Ubeid		0.8
Ubeid	Jabir	Directed	Ubeid		0.7
Ubeid	Noordin	Directed	Ubeid		1.0
Ubeid	Rijal	Directed	Ubeid		0.7
Ubeid	Rois	Directed	Ubeid		0.9
Ubeid	Saptono	Directed	Ubeid		0.8
Ubeid	Son Hadi	Directed	Ubeid		0.8
Ubeid	Subur Sugiarto	Directed	Ubeid		0.8
Ubeid	Umar	Directed	Ubeid		0.7
Ubeid	Urwah	Directed	Ubeid		0.9
Ubeid	Usman	Directed	Ubeid		0.7
Umar	Abu Fida	Directed	Umar		0.8
Umar	Deni Suramto	Directed	Umar		0.8
Umar	Heri Golun	Directed	Umar		0.8
Umar	Heri Sigu	Directed	Umar		0.8
Umar	Rois	Directed	Umar		0.8
Umar	Saptono	Directed	Umar		0.8
Umar	Son Hadi	Directed	Umar		0.8
Umar	Ubeid	Directed	Umar		0.8
Umar	Urwah	Directed	Umar		0.8
Uqbah	Abrory	Directed	Uqbah		0.8
Uqbah	Abu Tholut	Directed	Uqbah		0.8
Uqbah	Dulmatin	Directed	Uqbah		0.9
Uqbah	Hari Kuncoro	Directed	Uqbah		0.8
Uqbah	Jipo	Directed	Uqbah		0.8
Uqbah	Noordin	Directed	Uqbah		0.9
Uqbah	Santoso	Directed	Uqbah		0.8
Uqbah	Ubaid	Directed	Uqbah		0.8
Urwah	Abu Dujana	Directed	Urwah		0.8
Urwah	Abu Fida	Directed	Urwah		0.8
Urwah	Badri Hartono	Directed	Urwah		0.8
Urwah	Deni Suramto	Directed	Urwah		1.6
Urwah	Dulmatin	Directed	Urwah		1.0
Urwah	Fahim	Directed	Urwah		0.9
Urwah	Heri Sigu	Directed	Urwah		0.8
Urwah	Ismet Hakiki	Directed	Urwah		0.8
Urwah	Jabir	Directed	Urwah		0.7
Urwah	Kang Jaja	Directed	Urwah		1.8
Urwah	Mustaqim	Directed	Urwah		0.8
Urwah	Noordin	Directed	Urwah		2.0
Urwah	Rois	Directed	Urwah		0.9
Urwah	Saptono	Directed	Urwah		2.4
Urwah	Sibghotullah	Directed	Urwah		1.0
Urwah	Sofyan	Directed	Urwah		0.7
Urwah	Son Hadi	Directed	Urwah		0.8
Urwah	Ubaid	Directed	Urwah		1.0
Urwah	Ubeid	Directed	Urwah		0.9
Urwah	Umar	Directed	Urwah		0.7
Urwah	Yudi	Directed	Urwah		0.7
Usman	Abdullah Sunata	Directed	Usman		0.8
Usman	Ali Zein	Directed	Usman		0.8
Usman	Dulmatin	Directed	Usman		1.0
Usman	Faiz	Directed	Usman		0.8
Usman	Joko Harun	Directed	Usman		0.8
Usman	Noordin	Directed	Usman		0.9
Usman	Ubeid	Directed	Usman		0.8
Warsito	Dulmatin	Directed	Warsito		1.0
Wendy Febriangga	Abu Tholut	Directed	Wendy Febriangga		0.9
Wendy Febriangga	Arif Pamungkas	Directed	Wendy Febriangga		0.7
Wendy Febriangga	Badri Hartono	Directed	Wendy Febriangga		0.9
Wendy Febriangga	Fajar Novianto	Directed	Wendy Febriangga		0.7
Wendy Febriangga	Joko Parkit	Directed	Wendy Febriangga		0.8
Wendy Febriangga	Kamidi	Directed	Wendy Febriangga		0.7
Wendy Febriangga	Robot	Directed	Wendy Febriangga		0.7
Wendy Febriangga	Rudi Kurnia Putra	Directed	Wendy Febriangga		0.7
Wendy Febriangga	Santoso	Directed	Wendy Febriangga		0.9
Wendy Febriangga	Triyanto	Directed	Wendy Febriangga		0.7
Yasin	Latif	Directed	Yasin		0.8
Yasin	Santoso	Directed	Yasin		0.8
Yudi	Abdul Razak	Directed	Yudi		0.7
Yudi	Abdullah Sunata	Directed	Yudi		0.8
Yudi	Abu Rimba	Directed	Yudi		0.7
Yudi	Adam	Directed	Yudi		0.7
Yudi	Ahmed Sayid Maulana	Directed	Yudi		0.7
Yudi	Aman Abdurrahman	Directed	Yudi		1.0
Yudi	Andre	Directed	Yudi		0.8
Yudi	Dulmatin	Directed	Yudi		1.0
Yudi	Enceng Kurnia	Directed	Yudi		0.7
Yudi	Halawi Makmun	Directed	Yudi		1.0
Yudi	Kamal	Directed	Yudi		1.0
Yudi	Kang Jaja	Directed	Yudi		0.7
Yudi	Masykur Rahmat	Directed	Yudi		0.7
Yudi	Sibghotullah	Directed	Yudi		0.8
Yudi	Sofyan	Directed	Yudi		1.0
Yudi	Tengku Mukhtar Ibrahim	Directed	Yudi		0.8
Zainal	Ali Zein	Directed	Zainal		0.8
Zainal	Faiz	Directed	Zainal		0.8
Zainal	Noordin	Directed	Zainal		0.9
Zainal	Usman	Directed	Zainal		0.8
