# Supplementary material for: Is the Role of Ideologists Central in Terrorist Networks? A Social Network Analysis of Indonesian Terrorist Groups
Source: Front Psychol. 2020 Mar 3;11:333. doi: 10.3389/fpsyg.2020.00333 (PMC7063091; doi:10.3389/fpsyg.2020.00333)
Supplement: Supplementary file 3 [file Data_Sheet_3.CSV]

Id	Label	GROUP	STATUS	PERIOD	In-Degree	Out-Degree	Degree	Weighted Degree	Weighted In-Degree	Weighted Out-Degree	Eccentricity	Closeness Centrality	Betweenness Centrality	Authority	Hub	Modularity Class	PageRank	Component ID	Strongly-Connected ID
Abdul Azis	Abdul Azis	JI	Arrested	Jihad 2	4	12	16	11.899999976158142	2.899999976158142	9.0	5.0	2.857142857142857	252.6557310575204	0.004789272	0.005393743	0	0.00376359004937367	0	39
Abdul Hadi	Abdul Hadi	JI	Killed	Jihad 2	6	7	13	10.799999952316284	4.799999952316284	6.0	5.0	3.2012987012987013	95.02895578046977	0.006704981	0.0075512407	6	0.004863231319009602	0	39
Abdul Razak	Abdul Razak	Acehneese	Unknown	Jihad 3	2	0	2	1.5	1.5	0.0	0.0	0.0	0.0	0.0028735632	0.0	3	0.0023258186561527392	0	24
Abdullah Sunata	Abdullah Sunata	KOMPAK	Arrested	Jihad 2 and 3	17	15	32	29.300000429153442	14.400000214576721	14.900000214576721	5.0	2.512987012987013	1472.8004766020183	0.01724138	0.019417476	0	0.01711572687494827	0	39
Abid	Abid	Acehneese	Wanted	Jihad 3	1	0	1	0.699999988079071	0.699999988079071	0.0	0.0	0.0	0.0	0.0019157088	0.0	3	0.0016404834866120819	0	16
Abrory	Abrory	JI	Arrested	Jihad 3	7	10	17	13.5	5.400000035762787	8.099999964237213	4.0	2.6363636363636362	1170.9386481560625	0.007662835	0.008629989	9	0.007880148430664357	0	39
Abu Abi	Abu Abi	Ring Banten	Wanted	Jihad 3	1	0	1	0.800000011920929	0.800000011920929	0.0	0.0	0.0	0.0	0.0019157088	0.0	6	0.0017594381275379128	0	9
Abu Barok	Abu Barok	Lampung	Arrested	Jihad 3	1	0	1	0.800000011920929	0.800000011920929	0.0	0.0	0.0	0.0	0.0019157088	0.0	3	0.0019412141480384289	0	36
Abu Dujana	Abu Dujana	JI	Arrested	Jihad 2	9	7	16	11.800000071525574	6.600000083446503	5.199999988079071	5.0	3.0194805194805197	46.358893041374635	0.009578544	0.010787486	5	0.008988150616697008	0	39
Abu Fida	Abu Fida	JI	Released	Jihad 2	12	10	22	17.20000010728836	9.50000011920929	7.699999988079071	5.0	2.7987012987012987	46.3619297640721	0.012452107	0.014023732	5	0.010202542470300969	0	39
Abu Rimba	Abu Rimba	Acehneese	Surrendered	Jihad 3	2	3	5	3.900000035762787	1.5	2.400000035762787	6.0	3.4740259740259742	6.813495401956764	0.0028735632	0.003236246	0	0.002041991252815613	0	39
Abu Rincung	Abu Rincung	Acehneese	Wanted	Jihad 3	1	0	1	0.699999988079071	0.699999988079071	0.0	0.0	0.0	0.0	0.0019157088	0.0	3	0.0016404834866120819	0	17
Abu Tholut	Abu Tholut	JI	Arrested	Jihad 2 and 3	7	6	13	10.600000023841858	5.899999976158142	4.700000047683716	5.0	2.8181818181818183	608.5583058246866	0.007662835	0.008629989	3	0.008601907939009468	0	39
Adam	Adam	Ring Banten	Arrested	Jihad 3	2	1	3	2.300000011920929	1.5	0.800000011920929	6.0	3.435064935064935	0.0	0.0028735632	0.003236246	6	0.0021609458937414438	0	39
Adung	Adung	JI	Released	Jihad 2	9	10	19	14.399999976158142	6.699999988079071	7.699999988079071	5.0	3.1948051948051948	29.364524217085883	0.009578544	0.010787486	5	0.009551804026227214	0	39
Agam Fitriadi	Agam Fitriadi	Acehneese	Arrested	Jihad 3	1	0	1	0.699999988079071	0.699999988079071	0.0	0.0	0.0	0.0	0.0019157088	0.0	3	0.0016404834866120819	0	18
Agus Prasetyo	Agus Prasetyo	Solo	Arrested	Jihad 3	0	0	0	0.0	0.0	0.0	0.0	0.0	0.0	0.0	0.0	1	0.001434672925686311	1	40
Agus Supriyanto	Agus Supriyanto	Solo	Arrested	Jihad 3	2	2	4	2.899999976158142	1.399999976158142	1.5	6.0	3.792207792207792	0.0	0.0028735632	0.003236246	9	0.003238118768821862	0	39
Ahmed Sayid Maulana	Ahmed Sayid Maulana	DI Akram	Wanted	Jihad 3	5	0	5	4.400000035762787	4.400000035762787	0.0	0.0	0.0	0.0	0.0057471264	0.0	0	0.004180862771878078	0	1
Aip Hidayat	Aip Hidayat	Majalengka	Killed	Jihad 2	2	4	6	5.000000059604645	1.600000023841858	3.400000035762787	5.0	3.25974025974026	20.4898088023088	0.0028735632	0.003236246	5	0.002787696251648073	0	39
Akram	Akram	DI	Released	Jihad 2	3	2	5	4.199999988079071	2.599999964237213	1.600000023841858	6.0	3.5	1.0357142857142856	0.0038314175	0.0043149944	0	0.0051752913996091195	0	39
Alek	Alek	Acehneese	Wanted	Jihad 3	1	0	1	0.699999988079071	0.699999988079071	0.0	0.0	0.0	0.0	0.0019157088	0.0	3	0.0016404834866120819	0	19
Alex Gunawan	Alex Gunawan	JAT	Killed	Jihad 3	5	3	8	5.799999952316284	3.599999964237213	2.199999988079071	6.0	4.2727272727272725	40.79100925971055	0.0057471264	0.006472492	9	0.00828795464468067	0	39
Ali	Ali	Lampung	Wanted	Jihad 3	1	1	2	2.0	1.0	1.0	5.0	3.168831168831169	0.0	0.0019157088	0.0021574972	3	0.0023832791175844715	0	39
Ali Miftah	Ali Miftah	Solo	Arrested	Jihad 3	1	2	3	2.400000035762787	0.800000011920929	1.600000023841858	6.0	3.769230769230769	154.99999999999997	0.0019157088	0.0021574972	9	0.004157859178952007	0	41
Ali Zein	Ali Zein	JI	Released	Jihad 2	12	13	25	19.100000023841858	9.200000047683716	9.899999976158142	5.0	3.038961038961039	746.6028267102356	0.012452107	0.014023732	0	0.011371744251475706	0	39
Aman Abdurrahman	Aman Abdurrahman	Salafi	Arrested	Jihad 3	2	0	2	2.0	2.0	0.0	0.0	0.0	0.0	0.0028735632	0.0	3	0.0023258186561527392	0	25
Amrozi	Amrozi	JI	Killed	Jihad 1	6	5	11	8.799999952316284	4.499999940395355	4.300000011920929	6.0	3.603896103896104	7.314387139858938	0.006704981	0.006472492	7	0.007626226694890477	0	39
Andre	Andre	Acehneese	Arrested	Jihad 3	5	18	23	17.099999964237213	3.900000035762787	13.199999928474426	5.0	3.1103896103896105	1373.7431277153396	0.0057471264	0.006472492	3	0.004357248474154966	0	39
Anif Solchanudin	Anif Solchanudin	Semarang	Arrested	Jihad 2	2	3	5	4.200000047683716	1.600000023841858	2.600000023841858	5.0	3.2662337662337664	19.4898088023088	0.0028735632	0.003236246	5	0.0026338355965221678	0	39
Anton	Anton	JI	Released	Jihad 2	9	7	16	12.300000071525574	6.699999988079071	5.600000083446503	6.0	3.5	0.0	0.009578544	0.010787486	5	0.008873013174762268	0	39
Arif Pamungkas	Arif Pamungkas	Al Qaeda Indonesia	Arrested	Jihad 2	7	7	14	9.999999821186066	4.899999916553497	5.099999904632568	5.0	3.564935064935065	0.3333333333333333	0.007662835	0.008629989	2	0.00752365193231581	0	39
Arman	Arman	DI	Killed	Jihad 2	1	2	3	2.699999988079071	0.800000011920929	1.899999976158142	5.0	3.311688311688312	0.0	0.0019157088	0.0021574972	5	0.0022325837749546293	0	39
Arnasan	Arnasan	DI	Killed	Jihad 1	3	3	6	4.700000047683716	2.100000023841858	2.600000023841858	6.0	3.616883116883117	1.4118178393100995	0.0038314175	0.0043149944	7	0.004462098554150111	0	39
Aryanto Haluta	Aryanto Haluta	JAT	Arrested	Jihad 3	2	2	4	3.099999964237213	1.399999976158142	1.699999988079071	6.0	3.5259740259740258	0.0	0.0028735632	0.003236246	9	0.003636810058057308	0	39
Asmar Latin Sani	Asmar Latin Sani	JI	Killed	Jihad 2	8	7	15	11.600000023841858	5.799999952316284	5.800000071525574	5.0	3.103896103896104	0.0	0.00862069	0.009708738	5	0.008171636682284426	0	39
Azahari	Azahari	JI	Killed	Jihad 1 and 2	6	32	38	29.799999713897705	4.499999940395355	25.29999977350235	5.0	2.4545454545454546	882.3861861719389	0.006704981	0.0075512407	5	0.007485989503900818	0	39
Azam	Azam	Acehneese	Arrested	Jihad 3	1	0	1	0.699999988079071	0.699999988079071	0.0	0.0	0.0	0.0	0.0019157088	0.0	3	0.0016404834866120819	0	20
Azwani	Azwani	Acehneese	Wanted	Jihad 3	1	0	1	0.699999988079071	0.699999988079071	0.0	0.0	0.0	0.0	0.0019157088	0.0	3	0.0016404834866120819	0	21
Badri Hartono	Badri Hartono	Al Qaeda Indonesia	Arrested	Jihad 2	10	11	21	17.199999749660492	8.799999833106995	8.399999916553497	4.0	2.616883116883117	1858.652673921761	0.010536399	0.011866235	2	0.010551486617322959	0	39
Bayu Seno	Bayu Seno	Solo	Killed	Jihad 3	2	0	2	1.5	1.5	0.0	0.0	0.0	0.0	0.0028735632	0.0	3	0.0030643988053750157	0	15
Cahya Fitriyanta	Cahya Fitriyanta	Ngruki	Arrested	Jihad 3	6	0	6	4.700000047683716	4.700000047683716	0.0	0.0	0.0	0.0	0.006704981	0.0	9	0.006754167686106138	0	2
Chandra	Chandra	JI	Arrested	Jihad 2	11	12	23	17.600000023841858	8.199999988079071	9.400000035762787	5.0	3.168831168831169	28.837371929933575	0.011494253	0.012944984	5	0.010858959949118497	0	39
Cholily	Cholily	JI	Arrested	Jihad 2	4	2	6	5.099999904632568	3.1999999284744263	1.899999976158142	5.0	3.311688311688312	0.5	0.004789272	0.005393743	5	0.00538617552267514	0	39
Deni Sulaiman	Deni Sulaiman	Lampung	Arrested	Jihad 3	1	4	5	4.200000047683716	0.800000011920929	3.400000035762787	5.0	3.1298701298701297	255.8235930735931	0.0019157088	0.0021574972	3	0.0023832791175844715	0	39
Deni Suramto	Deni Suramto	Solo	Arrested	Jihad 2 and 3	21	16	37	30.800000190734863	16.800000071525574	14.00000011920929	5.0	2.811688311688312	711.8490718452703	0.021072797	0.02373247	5	0.020708677236390503	0	39
Dulmatin	Dulmatin	JI	Killed	Jihad 1, 2, and 3	33	32	65	60.40000009536743	32.09999996423721	28.30000013113022	4.0	2.175324675324675	5078.861401987462	0.03256705	0.034519956	3	0.035702510002216616	0	39
Dwi Widiarto	Dwi Widiarto	JI	Arrested	Jihad 2	2	1	3	2.400000035762787	1.600000023841858	0.800000011920929	6.0	3.8051948051948052	0.0	0.0028735632	0.003236246	9	0.003204572349349201	0	39
Enal Ta'o	Enal Ta'o	JI	Killed	Jihad 3	1	2	3	2.800000011920929	1.0	1.800000011920929	5.0	2.9935064935064934	33.98270108283113	0.0019157088	0.0021574972	3	0.0023832791175844715	0	39
Enceng Kurnia	Enceng Kurnia	DI Akram	Killed	Jihad 2 and 3	4	3	7	6.400000035762787	3.900000035762787	2.5	5.0	3.357142857142857	14.284944267202329	0.004789272	0.005393743	0	0.005331167421435502	0	39
Engkos Kosasi	Engkos Kosasi	Unknown	Unknown	Jihad 2	1	0	1	0.800000011920929	0.800000011920929	0.0	0.0	0.0	0.0	0.0019157088	0.0	6	0.0017249489864311824	0	12
Epul	Epul	Unknown	Unknown	Jihad 2	3	0	3	2.300000011920929	2.300000011920929	0.0	0.0	0.0	0.0	0.0038314175	0.0	6	0.003235125053464804	0	0
Fadlun	Fadlun	JAT	Arrested	Jihad 3	2	4	6	4.399999976158142	1.399999976158142	3.0	5.0	3.1623376623376624	124.05883883058806	0.0028735632	0.003236246	9	0.003238118768821862	0	39
Fahim	Fahim	JI	Arrested	Jihad 2	17	16	33	26.599999964237213	13.699999988079071	12.899999976158142	5.0	2.720779220779221	315.2557252891301	0.01724138	0.019417476	5	0.015935640912258443	0	39
Faiz	Faiz	KOMPAK	Arrested	Jihad 2	7	5	12	9.5	5.300000011920929	4.199999988079071	5.0	2.9545454545454546	99.6763037300212	0.007662835	0.008629989	0	0.00740829984891997	0	39
Faturrahman	Faturrahman	Unknown	Unknown	Jihad 2	2	0	2	1.600000023841858	1.600000023841858	0.0	0.0	0.0	0.0	0.0028735632	0.0	0	0.002444722456493883	0	4
Fajar Novianto	Fajar Novianto	Al Qaeda Indonesia	Arrested	Jihad 2	6	8	14	9.999999821186066	4.199999928474426	5.799999892711639	5.0	3.5584415584415585	0.3333333333333333	0.006704981	0.0075512407	2	0.006801167106145999	0	39
Feri	Feri	DI	Killed	Jihad 1	3	3	6	4.700000047683716	2.100000023841858	2.600000023841858	6.0	3.616883116883117	1.4118178393100995	0.0038314175	0.0043149944	7	0.004462098554150111	0	39
Firin	Firin	Solo	Wanted	Jihad 3	1	1	2	1.699999988079071	0.699999988079071	1.0	5.0	3.168831168831169	0.0	0.0019157088	0.0021574972	3	0.0023832791175844715	0	39
Ghani	Ghani	JI	Arrested	Jihad 1	7	6	13	9.699999988079071	5.300000011920929	4.399999976158142	5.0	3.0324675324675323	2.3880083155005756	0.007662835	0.0075512407	7	0.0076892482143484375	0	39
Halawi Makmun	Halawi Makmun	Salafi	Released	Jihad 3	1	3	4	3.600000023841858	1.0	2.600000023841858	5.0	3.2142857142857144	18.51523892773892	0.0019157088	0.0021574972	3	0.001836180691889842	0	39
Hari Kuncoro	Hari Kuncoro	JI	Arrested	Jihad 2 and 3	6	6	12	10.099999964237213	4.5	5.599999964237213	5.0	2.9025974025974026	250.18324343697748	0.006704981	0.0075512407	3	0.005815808767620303	0	39
Hasan	Hasan	JI	Released	Jihad 2	11	10	21	16.300000071525574	8.199999988079071	8.100000083446503	5.0	3.2012987012987013	20.862371929933573	0.011494253	0.012944984	5	0.010678553278714501	0	39
Hasan Nur	Hasan Nur	Abu Sayyaf	Killed	Jihad 3	1	1	2	2.0	1.0	1.0	5.0	3.168831168831169	0.0	0.0019157088	0.0021574972	3	0.0023832791175844715	0	39
Heri Golun	Heri Golun	JI	Killed	Jihad 2	5	9	14	11.800000131130219	4.000000059604645	7.800000071525574	5.0	2.811688311688312	68.14683305248752	0.0057471264	0.006472492	6	0.005049864955060721	0	39
Heri Hafidin	Heri Hafidin	Unknown	Unknown	Jihad 2	1	0	1	0.800000011920929	0.800000011920929	0.0	0.0	0.0	0.0	0.0019157088	0.0	6	0.0017249489864311824	0	13
Heri Sigu	Heri Sigu	JI	Arrested	Jihad 2	13	12	25	20.900000035762787	10.600000023841858	10.300000011920929	5.0	2.811688311688312	80.27394367845697	0.013409962	0.0151024815	5	0.011649777099494463	0	39
Heru Riyanto	Heru Riyanto	Lampung	Arrested	Jihad 3	1	0	1	0.800000011920929	0.800000011920929	0.0	0.0	0.0	0.0	0.0019157088	0.0	3	0.0019412141480384289	0	37
Hidayat	Hidayat	DI	Released	Jihad 1	4	4	8	6.700000047683716	3.200000047683716	3.5	6.0	3.74025974025974	0.0	0.004789272	0.005393743	7	0.0069710494981633534	0	39
Hilman Djajakusumah	Hilman Djajakusumah	Medan	Killed	Jihad 3	2	2	4	2.799999952316284	1.399999976158142	1.399999976158142	7.0	4.7272727272727275	0.0	0.0028735632	0.003236246	9	0.005230015211855259	0	39
Ibnu Sina	Ibnu Sina	Ring Banten	Arrested	Jihad 3	1	0	1	0.800000011920929	0.800000011920929	0.0	0.0	0.0	0.0	0.0019157088	0.0	6	0.0017594381275379128	0	10
Idris	Idris	JI	Released	Jihad 1 and 2	18	17	35	27.50000011920929	14.600000023841858	12.900000095367432	5.0	2.668831168831169	1017.0745339999144	0.018199233	0.019417476	7	0.018484875826841333	0	39
Imam Bukhori	Imam Bukhori	Unknown	Unknown	Jihad 2	2	0	2	1.600000023841858	1.600000023841858	0.0	0.0	0.0	0.0	0.0028735632	0.0	0	0.002444722456493883	0	5
Imron	Imron	JI	Arrested	Jihad 1	13	11	24	18.299999952316284	10.0	8.299999952316284	5.0	2.792207792207792	439.77415102217293	0.013409962	0.012944984	7	0.013830625146283105	0	39
Imron Rosyidi	Imron Rosyidi	JAT	Arrested	Jihad 3	3	5	8	6.599999964237213	2.199999988079071	4.399999976158142	6.0	3.6623376623376624	32.763690476190476	0.0038314175	0.0043149944	9	0.0048228868937597955	0	39
Irwanto	Irwanto	JAT	Arrested	Jihad 3	3	0	3	2.099999964237213	2.099999964237213	0.0	0.0	0.0	0.0	0.0038314175	0.0	9	0.00392668804134006	0	35
Iqbal Huzaini	Iqbal Huzaini	Unknown	Unknown	Jihad 2	1	0	1	0.699999988079071	0.699999988079071	0.0	0.0	0.0	0.0	0.0019157088	0.0	3	0.002258669370936525	0	3
Irun Hidayat	Irun Hidayat	Unknown	Unknown	Jihad 2	2	0	2	1.399999976158142	1.399999976158142	0.0	0.0	0.0	0.0	0.0028735632	0.0	6	0.002313564856956972	0	8
Ismail	Ismail	JI	Arrested	Jihad 2	15	15	30	23.30000013113022	11.500000059604645	11.800000071525574	5.0	3.0	155.98722964899918	0.01532567	0.017259978	5	0.014984545311367935	0	39
Ismet Hakiki	Ismet Hakiki	Ring Banten	Arrested	Jihad 3	3	0	3	2.400000035762787	2.400000035762787	0.0	0.0	0.0	0.0	0.0038314175	0.0	6	0.0030897973204813195	0	11
Iwan Suka Abdullah	Iwan Suka Abdullah	Acehneese	Killed	Jihad 3	4	0	4	2.799999952316284	2.799999952316284	0.0	0.0	0.0	0.0	0.004789272	0.0	0	0.002940809078164525	0	6
Jabir	Jabir	JI	Killed	Jihad 2	14	11	25	19.99999988079071	10.599999904632568	9.399999976158142	5.0	2.7987012987012987	509.9031588095092	0.014367816	0.01618123	5	0.010737647943951965	0	39
Jaja Miharja	Jaja Miharja	Ring Banten	Arrested	Jihad 3	1	2	3	2.199999988079071	0.800000011920929	1.399999976158142	7.0	4.7272727272727275	0.0	0.0019157088	0.0021574972	9	0.0028785999498723205	0	39
Jauhari	Jauhari	JI	Released	Jihad 2	10	8	18	14.00000011920929	7.600000023841858	6.400000095367432	6.0	3.5	0.0	0.010536399	0.011866235	5	0.009949641036096742	0	39
Jipo	Jipo	JAT	Arrested	Jihad 3	5	6	11	8.600000083446503	3.900000035762787	4.700000047683716	5.0	3.168831168831169	20.757636494999407	0.0057471264	0.006472492	9	0.005902487537782201	0	39
Joko Harun	Joko Harun	KOMPAK	Released	Jihad 2	3	5	8	6.400000035762787	2.300000011920929	4.100000023841858	5.0	2.9545454545454546	26.567438770379947	0.0038314175	0.0043149944	0	0.003998754877825469	0	39
Joko Parkit	Joko Parkit	Lampung	Arrested	Jihad 2	8	6	14	10.199999868869781	5.799999952316284	4.399999916553497	5.0	3.5714285714285716	0.3333333333333333	0.00862069	0.009708738	2	0.00843705459307048	0	39
Joko Purwanto	Joko Purwanto	JI	Arrested	Jihad 3	2	2	4	3.0	1.399999976158142	1.600000023841858	6.0	3.1363636363636362	96.37734846852489	0.0028735632	0.003236246	9	0.0033877903708991663	0	39
Joko Sulistyo	Joko Sulistyo	KOMPAK	Arrested	Jihad 3	2	1	3	2.5	1.5	1.0	5.0	3.168831168831169	0.0	0.0028735632	0.003236246	0	0.003353416738789675	0	39
Joni Ahmad Fauzan	Joni Ahmad Fauzan	Ngruki	Released	Jihad 2	2	3	5	4.0	1.5	2.5	5.0	3.2532467532467533	0.0	0.0028735632	0.003236246	0	0.0028580140178032882	0	39
Junaedi	Junaedi	DI	Released	Jihad 1	4	4	8	6.700000047683716	3.200000047683716	3.5	6.0	3.74025974025974	0.0	0.004789272	0.005393743	7	0.0069710494981633534	0	39
Kamal	Kamal	Salafi	Wanted	Jihad 3	2	4	6	5.300000011920929	1.800000011920929	3.5	5.0	2.831168831168831	190.37351021721733	0.0028735632	0.003236246	3	0.0027847868837880024	0	39
Kamidi	Kamidi	Al Qaeda Indonesia	Arrested	Jihad 2	6	8	14	9.999999821186066	4.199999928474426	5.799999892711639	5.0	3.5584415584415585	0.5	0.006704981	0.0075512407	2	0.006821842308097543	0	39
Kang Jaja	Kang Jaja	DI and Ring Banten	Killed	Jihad 2 and 3	8	21	29	26.100000143051147	7.5	18.600000143051147	5.0	2.4415584415584415	1032.8174618915925	0.00862069	0.009708738	6	0.00802424037386055	0	39
Latif	Latif	Poso	Arrested	Jihad 3	2	2	4	3.100000023841858	1.5	1.600000023841858	6.0	3.792207792207792	0.0	0.0028735632	0.003236246	9	0.0049911981646244465	0	39
M. Rais	M. Rais	JI	Released	Jihad 2	8	7	15	12.200000047683716	6.700000047683716	5.5	5.0	3.103896103896104	0.0	0.00862069	0.009708738	5	0.008171636682284426	0	39
Maskur	Maskur	Baliness	Released	Jihad 1	0	3	3	2.299999952316284	0.0	2.299999952316284	5.0	3.096774193548387	0.0	0.0	0.0010787486	7	0.001434672925686311	0	42
Masykur Rahmat	Masykur Rahmat	Acehneese	Arrested	Jihad 3	1	0	1	0.699999988079071	0.699999988079071	0.0	0.0	0.0	0.0	0.0019157088	0.0	3	0.001836180691889842	0	28
Misno	Misno	Unknown	Unknown	Jihad 2	5	0	5	3.900000035762787	3.900000035762787	0.0	0.0	0.0	0.0	0.0057471264	0.0	5	0.00423692050616336	0	7
Mochtar	Mochtar	Unknown	Unknown	Jihad 2	1	0	1	0.800000011920929	0.800000011920929	0.0	0.0	0.0	0.0	0.0019157088	0.0	6	0.0017249489864311824	0	14
Moh Rois	Moh Rois	DI Akram	Arrested	Jihad 3	0	0	0	0.0	0.0	0.0	0.0	0.0	0.0	0.0	0.0	4	0.001434672925686311	2	43
Muadz	Muadz	DI Akram	Arrested	Jihad 3	4	5	9	6.800000011920929	2.799999952316284	4.000000059604645	5.0	3.344155844155844	0.0	0.004789272	0.005393743	9	0.005067771713093544	0	39
Mu'arifin	Mu'arifin	JAT and Ring Banten	Arrested	Jihad 3	1	2	3	2.300000011920929	0.699999988079071	1.600000023841858	6.0	3.292207792207792	36.02721167721168	0.0019157088	0.0021574972	9	0.0024176527496939625	0	39
Mubarok	Mubarok	JI	Arrested	Jihad 1	5	3	8	6.699999988079071	4.099999964237213	2.600000023841858	6.0	3.772727272727273	1.4118178393100995	0.0057471264	0.006472492	7	0.006794263309917277	0	39
Muhsin	Muhsin	Acehneese	Wanted	Jihad 3	1	0	1	0.699999988079071	0.699999988079071	0.0	0.0	0.0	0.0	0.0019157088	0.0	3	0.0016404834866120819	0	22
Muklas	Muklas	JI	Killed	Jihad 1	9	9	18	16.199999928474426	8.699999988079071	7.499999940395355	5.0	2.8051948051948052	123.50622705186512	0.009578544	0.010787486	7	0.010961106981557259	0	39
Mustaqim	Mustaqim	JI	Arrested	Jihad 3	4	4	8	6.400000095367432	3.200000047683716	3.200000047683716	4.0	2.8376623376623376	8.05688074180721	0.004789272	0.005393743	3	0.005280121014483392	0	39
Niko	Niko	KOMPAK	Killed	Jihad 3	2	1	3	2.5	1.5	1.0	5.0	3.168831168831169	0.0	0.0028735632	0.003236246	0	0.003353416738789675	0	39
Noordin	Noordin	JI	Killed	Jihad 2	38	37	75	66.89999955892563	36.99999976158142	29.899999797344208	4.0	2.324675324675325	4645.4240728943505	0.03735632	0.042071197	5	0.03474343292654358	0	39
Nukman	Nukman	Acehneese	Wanted	Jihad 3	1	0	1	0.699999988079071	0.699999988079071	0.0	0.0	0.0	0.0	0.0019157088	0.0	3	0.0016404834866120819	0	23
Octavia	Octavia	DI	Released	Jihad 1	4	4	8	6.899999976158142	3.4999999403953552	3.400000035762787	6.0	3.74025974025974	0.0	0.004789272	0.005393743	7	0.0069710494981633534	0	39
Omar Abdurrahman	Omar Abdurrahman	Salafi	Arrested	Jihad 3	2	0	2	2.0	2.0	0.0	0.0	0.0	0.0	0.0028735632	0.0	3	0.0025468703906833625	0	27
Pandu	Pandu	Solo	Arrested	Jihad 3	1	0	1	0.800000011920929	0.800000011920929	0.0	0.0	0.0	0.0	0.0019157088	0.0	5	0.002534241376183427	0	38
Patek	Patek	JI	Arrested	Jihad 1 and 2	11	9	20	16.899999797344208	9.199999928474426	7.6999998688697815	5.0	2.779220779220779	175.07911119506213	0.011494253	0.011866235	7	0.011007516782930134	0	39
Pujata	Pujata	DI	Arrested	Jihad 2	4	3	7	5.500000059604645	3.100000023841858	2.400000035762787	6.0	3.448051948051948	118.14095591415958	0.004789272	0.005393743	6	0.004070168992280637	0	39
Qotadah	Qotadah	JI	Wanted	Jihad 2	6	4	10	8.199999988079071	5.199999988079071	3.0	6.0	3.6818181818181817	3.860554151730624	0.006704981	0.0075512407	5	0.006904654632905373	0	39
Rauf	Rauf	DI and Ring Banten	Wanted	Jihad 1 and 3	5	4	9	7.500000059604645	4.000000059604645	3.5	6.0	3.74025974025974	52.91024531024532	0.0057471264	0.006472492	7	0.007238900789284732	0	39
Ridwan Farid	Ridwan Farid	Ngruki	Arrested	Jihad 3	1	1	2	1.600000023841858	0.800000011920929	0.800000011920929	7.0	4.762820512820513	0.0	0.0019157088	0.0021574972	9	0.0032028713600853456	0	41
Rijal	Rijal	Unknown	Unknown	Jihad 2	3	0	3	2.300000011920929	2.300000011920929	0.0	0.0	0.0	0.0	0.0038314175	0.0	6	0.003235125053464804	0	34
Rizky Gunawan	Rizky Gunawan	Medan	Arrested	Jihad 3	7	7	14	10.899999976158142	5.5	5.399999976158142	5.0	3.311688311688312	454.61553986403436	0.007662835	0.008629989	9	0.009399088235429301	0	39
Robot	Robot	Al Qaeda Indonesia	Arrested	Jihad 2	8	7	15	10.699999809265137	5.599999904632568	5.099999904632568	5.0	3.564935064935065	0.5	0.00862069	0.009708738	2	0.008589288369862922	0	39
Rochman	Rochman	Ring Banten	Arrested	Jihad 2	4	2	6	4.600000023841858	3.0	1.600000023841858	6.0	3.5324675324675323	1.952716083814482	0.004789272	0.005393743	6	0.003665558494779782	0	39
Rois	Rois	DI Akram	Released	Jihad 2	11	15	26	20.200000047683716	8.900000035762787	11.300000011920929	5.0	2.5714285714285716	807.7930996817016	0.011494253	0.012944984	6	0.010391427135143624	0	39
Rosihin Nur	Rosihin Nur	Ring Banten	Arrested	Jihad 2	2	11	13	10.20000010728836	1.600000023841858	8.600000083446503	6.0	3.0259740259740258	403.5654959368117	0.0028735632	0.003236246	6	0.0037571611118821114	0	39
Rudi Kurnia Putra	Rudi Kurnia Putra	Al Qaeda Indonesia	Arrested	Jihad 2	9	9	18	12.79999977350235	6.299999892711639	6.4999998807907104	5.0	3.5584415584415585	0.8333333333333333	0.009578544	0.010787486	2	0.009632051749306326	0	39
Sabar	Sabar	Medan	Wanted	Jihad 3	6	6	12	9.399999976158142	4.699999988079071	4.699999988079071	6.0	3.74025974025974	702.7266801130639	0.006704981	0.0075512407	9	0.010178422706485253	0	39
Said Sungkar	Said Sungkar	FPI	Released	Jihad 2	2	1	3	2.300000011920929	1.5	0.800000011920929	6.0	4.032467532467533	0.0	0.0028735632	0.003236246	0	0.002444722456493883	0	39
Salik Firdaus	Salik Firdaus	Darusysyahada	Killed	Jihad 2	2	4	6	4.800000071525574	1.600000023841858	3.200000047683716	6.0	3.7532467532467533	237.06025641025641	0.0028735632	0.003236246	5	0.0028562265145567383	0	39
Samudra	Samudra	DI	Killed	Jihad 1	16	15	31	25.49999988079071	13.799999952316284	11.699999928474426	5.0	2.7662337662337664	1138.9502672104238	0.016283525	0.017259978	7	0.018246537338521912	0	39
Santhanam	Santhanam	Salafi	Arrested	Jihad 3	0	0	0	0.0	0.0	0.0	0.0	0.0	0.0	0.0	0.0	8	0.001434672925686311	3	44
Santoso	Santoso	Poso	Wanted	Jihad 2 and 3	18	20	38	30.30000013113022	15.300000190734863	14.999999940395355	5.0	2.8051948051948052	3172.7393454955877	0.018199233	0.020496225	9	0.02310842040634141	0	39
Saptono	Saptono	DI and Ring Banten	Wanted	Jihad 3	7	4	11	11.300000250339508	8.100000202655792	3.200000047683716	5.0	2.9740259740259742	365.9181845148544	0.007662835	0.008629989	6	0.005505130062461559	0	39
Sardona Siliwangi	Sardona Siliwangi	JI	Released	Jihad 2	8	7	15	11.199999928474426	5.899999976158142	5.299999952316284	5.0	3.103896103896104	0.0	0.00862069	0.009708738	5	0.008171636682284426	0	39
Sawat	Sawat	JI	Arrested	Jihad 1	0	6	6	4.700000047683716	0.0	4.700000047683716	5.0	3.0516129032258066	0.0	0.0	0.0010787486	7	0.001434672925686311	0	45
Sibghotullah	Sibghotullah	KOMPAK	Wanted	Jihad 3	7	8	15	12.200000047683716	6.200000047683716	6.0	4.0	2.4675324675324677	1467.404726744264	0.007662835	0.008629989	3	0.006621399478462203	0	39
Sofyan	Sofyan	Salafi	Arrested	Jihad 3	6	9	15	12.400000095367432	4.600000023841858	7.800000071525574	5.0	2.675324675324675	543.1385951362163	0.006704981	0.0075512407	3	0.005183583504662597	0	39
Son Hadi	Son Hadi	JI	Released	Jihad 2	18	15	33	25.50000011920929	14.400000154972076	11.099999964237213	5.0	2.792207792207792	132.63117039710852	0.018199233	0.020496225	5	0.016171214814817664	0	39
Subur Sugiarto	Subur Sugiarto	Semarang	Arrested	Jihad 2	3	3	6	5.000000059604645	2.400000035762787	2.600000023841858	5.0	3.207792207792208	0.0	0.0038314175	0.0043149944	0	0.0037094792220026254	0	39
Surya Achda	Surya Achda	Acehneese	Arrested	Jihad 3	1	0	1	0.699999988079071	0.699999988079071	0.0	0.0	0.0	0.0	0.0019157088	0.0	3	0.0016404834866120819	0	29
Taufik	Taufik	Medan	Arrested	Jihad 3	1	0	1	0.699999988079071	0.699999988079071	0.0	0.0	0.0	0.0	0.0019157088	0.0	3	0.0016404834866120819	0	30
Taufik Hidayat	Taufik Hidayat	Medan	Arrested	Jihad 3	1	3	4	2.799999952316284	0.699999988079071	2.099999964237213	6.0	4.2727272727272725	0.0	0.0019157088	0.0021574972	9	0.0028785999498723205	0	39
Tedi	Tedi	Semarang	Wanted	Jihad 2	3	2	5	4.499999940395355	2.599999964237213	1.899999976158142	5.0	3.311688311688312	0.0	0.0038314175	0.0043149944	5	0.004720370581103886	0	39
Tengku Marzuki	Tengku Marzuki	Acehneese	Killed	Jihad 3	1	0	1	0.699999988079071	0.699999988079071	0.0	0.0	0.0	0.0	0.0019157088	0.0	3	0.0016404834866120819	0	31
Tengku Mukhtar Ibrahim	Tengku Mukhtar Ibrahim	FPI Aceh	Surrendered	Jihad 3	4	4	8	6.400000035762787	3.100000023841858	3.300000011920929	5.0	2.935064935064935	94.37539368931459	0.004789272	0.005393743	3	0.003461731696079595	0	39
Tengku Muslim	Tengku Muslim	FPI Aceh	Free	Jihad 3	3	6	9	5.699999988079071	2.5	3.199999988079071	5.0	2.9675324675324677	20.198322319497475	0.0038314175	0.0043149944	3	0.0033248775863081266	0	39
Tohir	Tohir	JI	Arrested	Jihad 2	8	7	15	11.499999940395355	6.099999964237213	5.399999976158142	5.0	3.103896103896104	0.0	0.00862069	0.009708738	5	0.008171636682284426	0	39
Toni Togar	Toni Togar	JI	Arrested	Jihad 2	8	7	15	11.70000010728836	6.400000095367432	5.300000011920929	5.0	3.103896103896104	0.0	0.00862069	0.009708738	5	0.008171636682284426	0	39
Trisno	Trisno	Salafi	Wanted	Jihad 3	1	0	1	0.800000011920929	0.800000011920929	0.0	0.0	0.0	0.0	0.0019157088	0.0	3	0.0019243108899492083	0	26
Triyanto	Triyanto	Al Qaeda Indonesia	Arrested	Jihad 2	8	7	15	10.699999809265137	5.599999904632568	5.099999904632568	5.0	3.564935064935065	0.5	0.00862069	0.009708738	2	0.008589288369862922	0	39
Ubaid	Ubaid	JAT	Killed	Jihad 3	12	10	22	19.40000009536743	10.400000035762787	9.000000059604645	4.0	2.4675324675324677	518.1672561432155	0.012452107	0.014023732	3	0.01089200281708494	0	39
Ubeid	Ubeid	JI	Killed	Jihad 2	19	20	39	31.600000023841858	15.700000047683716	15.899999976158142	5.0	2.616883116883117	730.8063165281295	0.019157087	0.021574972	6	0.017265023103323725	0	39
Umar	Umar	JI	Arrested	Jihad 2	11	9	20	15.200000047683716	7.999999940395355	7.200000107288361	5.0	2.9285714285714284	51.64675865980387	0.011494253	0.012944984	5	0.009587399619353416	0	39
Uqbah	Uqbah	JAT	Arrested	Jihad 3	7	8	15	12.20000010728836	5.600000083446503	6.600000023841858	5.0	2.5454545454545454	681.5596705012915	0.007662835	0.008629989	3	0.007613572757482407	0	39
Urwah	Urwah	JI	Killed	Jihad 2 and 3	21	21	42	43.199999928474426	21.29999989271164	21.900000035762787	4.0	2.24025974025974	2882.4082994358373	0.021072797	0.02373247	5	0.018578530649449615	0	39
Usman	Usman	Lampung	Wanted	Jihad 2 and 3	9	7	16	12.800000071525574	6.900000035762787	5.900000035762787	5.0	2.7142857142857144	243.76270894051322	0.009578544	0.010787486	0	0.008323152691379116	0	39
Warsito	Warsito	DI Akram	Wanted	Jihad 3	1	1	2	1.699999988079071	0.699999988079071	1.0	5.0	3.168831168831169	0.0	0.0019157088	0.0021574972	3	0.0023832791175844715	0	39
Wendy Febriangga	Wendy Febriangga	Al Qaeda Indonesia	Arrested	Jihad 2	9	10	19	13.999999761581421	6.299999892711639	7.6999998688697815	5.0	3.1363636363636362	273.28333333333336	0.009578544	0.010787486	2	0.009783496703689856	0	39
Yasin	Yasin	Poso	Arrested	Jihad 3	4	2	6	4.700000047683716	3.100000023841858	1.600000023841858	6.0	3.792207792207792	1.5	0.004789272	0.005393743	9	0.00604991140247676	0	39
Yudi	Yudi	Salafi	Arrested	Jihad 3	10	16	26	20.80000001192093	7.700000047683716	13.099999964237213	4.0	2.5454545454545454	1136.9395632421772	0.010536399	0.011866235	3	0.007556333324226012	0	39
Yusuf Arifin	Yusuf Arifin	Lampung	Arrested	Jihad 3	2	0	2	1.5	1.5	0.0	0.0	0.0	0.0	0.0028735632	0.0	3	0.002644969626569356	0	32
Zainal	Zainal	Ngruki	Released	Jihad 2	1	4	5	4.0	0.699999988079071	3.300000011920929	5.0	3.1493506493506493	0.0	0.0019157088	0.0021574972	0	0.002178172016459014	0	39
Zakky Rahmatullah	Zakky Rahmatullah	Ring Banten	Arrested	Jihad 3	1	0	1	0.800000011920929	0.800000011920929	0.0	0.0	0.0	0.0	0.0019157088	0.0	6	0.0017594381275379128	0	33
